# Supplementary material for: Deciphering Genetic Alterations of Hairy Cell Leukemia and Hairy Cell Leukemia-like Disorders in 98 Patients
Source: Cancers (Basel). 2022 Apr 10;14(8):1904. doi: 10.3390/cancers14081904 (PMC9028144; doi:10.3390/cancers14081904)
Supplement: Supplementary file 1 [file cancers-14-01904-s001.zip]

Archive with 3 entries (2 files):
- cancers-1638957-Supplementary/
- cancers-1638957-Supplementary/cancers-1638957-supplementary-figures.pdf
- cancers-1638957-Supplementary/Supplementary_Table1.xlsx
