# Supplementary material for: Deciphering Genetic Alterations of Hairy Cell Leukemia and Hairy Cell Leukemia-like Disorders in 98 Patients
Source: Cancers (Basel). 2022 Apr 10;14(8):1904. doi: 10.3390/cancers14081904 (PMC9028144; doi:10.3390/cancers14081904)
Supplement: Supplementary file 1 [file cancers-14-01904-s001.zip › cancers-1638957-Supplementary/Supplementary_Table1.xlsx]

## Sheet: Patients characteristics
Tumor_Sample_Barcode	HCL_classification	month_to_last_followup	Overall_Survival_Status	month_to_first_relapse	Progression_free_Survival_Status	month_to_firts_TFS	TFS_Status	month_between_TTNT	TTNT_Status	Sample_type	Sample_time	SHM	IGHV	Matutes score	CD103	CD123	CD25	CD11c
UPN-10	cHCL_BRAFWT	65.21	0	nd	0	1.84	1	65.21	0	Bone Marrow	Diagnosis	mutated	4-39	4	1	1	1	1
UPN-101	cHCL	nd	nd	nd	nd	nd	nd	nd	nd	Blood		mutated	3-23	nd	nd	nd	nd	nd
UPN-102	cHCL	0	0	nd	nd	0	0	nd	nd	Bone Marrow	Diagnosis	mutated	4-59	4	1	1	1	1
UPN-104	cHCL	0	0	nd	nd	nd	nd	nd	nd	Blood	Diagnosis	nd	nd	4	1	1	1	1
UPN-105	cHCL	nd	nd	nd	nd	nd	nd	nd	nd	Blood	Relapse	mutated	4-39	4	1	1	1	1
UPN-106	cHCL	nd	nd	nd	nd	nd	nd	nd	nd	Blood	Relapse	nd	nd	nd	nd	nd	nd	nd
UPN-107	cHCL	nd	nd	nd	nd	nd	nd	nd	nd	Bone Marrow	Relapse	unmutated	1-2	nd	nd	nd	nd	nd
UPN-108	cHCL	nd	nd	nd	nd	nd	nd	nd	nd	Blood	Diagnosis	mutated	3-30	nd	nd	nd	nd	nd
UPN-109	cHCL	nd	nd	nd	nd	nd	nd	nd	nd	Bone Marrow	Diagnosis	mutated	4-61	nd	nd	nd	nd	nd
UPN-11	cHCL	83.31	0	25.02	1	1.67	1	83.31	0	Bone Marrow	Diagnosis	nd	nd	4	1	1	1	1
UPN-110	cHCL	nd	nd	nd	nd	nd	nd	nd	nd	Bone Marrow	Diagnosis	mutated	3-30	nd	nd	nd	nd	nd
UPN-111	cHCL	nd	nd	nd	nd	nd	nd	nd	nd	Blood	Diagnosis	mutated	1-69	4	1	1	1	1
UPN-113	cHCL	17.67	0	nd	1	17.67	1	17.67	0	Blood	Relapse	mutated	1-18	nd	nd	nd	nd	nd
UPN-114	cHCL	nd	nd	nd	nd	nd	nd	nd	nd	Blood	Diagnosis	nd	nd	4	1	1	1	1
UPN-115	cHCL	nd	nd	nd	nd	nd	nd	nd	nd	Blood		nd	nd	4	1	1	1	1
UPN-116	cHCL	nd	nd	nd	nd	nd	nd	nd	nd	Bone Marrow	Diagnosis	nd	nd	4	1	1	1	1
UPN-117	cHCL	nd	nd	nd	nd	nd	nd	nd	nd	Blood	Diagnosis	mutated	4-59	3	1	0	1	1
UPN-12	cHCL	17.21	1	6.2	1	1.21	1	nd	nd	Blood	Diagnosis	nd	nd	4	1	1	1	1
UPN-14	cHCL	148.52	1	67.8	1	2.75	1	74.16	1	Bone Marrow	Diagnosis	mutated	4-59	4	1	1	1	1
UPN-15	cHCL	40.95	0	nd	0	6.2	1	40.95	0	Blood	Diagnosis	nd	nd	4	1	1	1	1
UPN-17	cHCL	0	1	nd	nd	0	0	nd	nd	Blood	Diagnosis	nd	nd	4	1	1	1	1
UPN-18	cHCL	84.72	0	nd	nd	30	1	nd	nd	Blood	Relapse	mutated	3-30	4	1	1	1	1
UPN-19	cHCL	86.52	0	nd	0	86.52	0	86.52	0	Bone Marrow	Relapse	nd	nd	4	1	1	1	1
UPN-2	cHCL	151.28	0	nd	1	0.59	1	151.28	0	Blood	Diagnosis	nd	nd	>=3	1	nd	1	1
UPN-21	cHCL	34.23	0	3.25	1	0.46	1	3.57	1	Bone Marrow	Diagnosis	nd	nd	4	1	1	1	1
UPN-22	cHCL	9.57	0	6.95	1	2.62	1	6.79	0	Bone Marrow	Diagnosis	nd	nd	4	1	1	1	1
UPN-23	cHCL	61.7	0	nd	0	1.28	1	61.7	0	Blood	Diagnosis	nd	nd	4	1	1	1	1
UPN-24	cHCL	165.21	0	69.08	1	0.49	1	78	1	Blood	Diagnosis	nd	nd	>=3	1	nd	1	1
UPN-25	cHCL	88.39	0	nd	0	1.67	1	88.39	0	Bone Marrow	Diagnosis	nd	nd	4	1	1	1	1
UPN-26	cHCL	6.2	0	nd	nd	6.2	0	nd	nd	Blood	Diagnosis	nd	nd	4	1	1	1	1
UPN-3	cHCL	105.61	0	55.8	1	1.08	1	55.64	1	Blood	Diagnosis	mutated	3-53	4	1	1	1	1
UPN-30	cHCL	228.82	0	88.79	1	10.33	1	4.98	1	Blood	Relapse	nd	nd	4	1	1	1	1
UPN-34	cHCL	nd	0	nd	nd	nd	nd	nd	nd	Bone Marrow	Diagnosis	nd	nd	>=3	1	nd	1	1
UPN-38	cHCL	109.61	0	95.74	1	0.69	1	95.57	1	Bone Marrow	Diagnosis	nd	nd	nd	nd	nd	nd	nd
UPN-39	cHCL	172.13	0	72.36	1	0.79	1	92.66	1	Bone Marrow	Relapse	nd	nd	4	1	1	1	1
UPN-4	cHCL	0	0	nd	nd	nd	nd	nd	nd	Blood	Diagnosis	nd	nd	4	1	1	1	1
UPN-40	cHCL_BRAFWT	47.54	0	12.59	1	10.07	1	12.43	1	Blood	Diagnosis	unmutated	4-34	4	1	1	1	1
UPN-45	cHCL	313.93	0	80.82	1	0	1	9.8	1	Blood	Relapse	nd	nd	4	1	1	1	1
UPN-46	cHCL_BRAFWT	111.61	0	9.97	1	0	1	9.8	1	Blood	Relapse	unmutated	4-34	3	1	0	1	1
UPN-49	cHCL	34.52	0	nd	0	34.52	1	nd	nd	Blood	Diagnosis	nd	nd	4	1	1	1	1
UPN-5	cHCL	16.49	0	nd	nd	nd	nd	nd	nd	Blood	Diagnosis	nd	nd	4	1	1	1	1
UPN-50	cHCL	108.1	0	103.64	1	1.11	1	103.48	1	Blood	Diagnosis	mutated	3-7	4	1	1	1	1
UPN-51	cHCL	41.67	0	2.79	1	8.39	1	1.77	1	Blood	Diagnosis	nd	nd	3	1	0	1	1
UPN-55	cHCL_BRAFWT	85.84	0	46.89	1	3.02	1	47.9	1	Blood	Relapse	unmutated	4-34	4	1	1	1	1
UPN-57	cHCL	15.57	0	nd	0	0.43	1	nd	nd	Blood	Diagnosis	nd	nd	4	1	1	1	1
UPN-58	cHCL	308.46	0	6.03	1	0	1	nd	1	Bone Marrow	Relapse	nd	nd	nd	nd	nd	nd	nd
UPN-59	cHCL	184.43	0	nd	nd	0	1	nd	nd	Blood	Relapse	nd	nd	4	1	1	1	1
UPN-6	cHCL	266.92	0	166.52	1	4.23	1	1.08	1	Blood	Diagnosis	nd	nd	4	1	1	1	1
UPN-60	cHCL	31.54	0	nd	nd	0	1	nd	nd	Bone Marrow	Relapse	nd	nd	4	1	1	1	1
UPN-61	cHCL	12.3	0	11.97	1	0	1	3.93	1	Blood	Relapse	nd	nd	4	1	1	1	1
UPN-62	cHCL	8.2	0	nd	nd	1.31	1	nd	nd	Bone Marrow	Diagnosis	nd	nd	4	1	1	1	1
UPN-63	cHCL	12.56	0	nd	0	0.85	1	nd	nd	Bone Marrow	Diagnosis	nd	nd	4	1	1	1	1
UPN-67	cHCL	15.28	0	nd	0	0.82	1	nd	nd	Bone Marrow	Diagnosis	nd	nd	4	1	1	1	1
UPN-68	cHCL	14.69	0	nd	nd	1.61	1	nd	nd	Bone Marrow	Diagnosis	nd	nd	4	1	1	1	1
UPN-69	cHCL	2.56	0	nd	nd	2.59	1	nd	nd	Blood	Diagnosis	nd	nd	4	1	1	1	1
UPN-7	cHCL	136.59	0	nd	0	2.85	1	136.59	0	Bone Marrow	Diagnosis	nd	nd	4	1	1	1	1
UPN-70	cHCL	0.62	0	nd	nd	nd	1	nd	nd	Blood	Diagnosis	nd	nd	4	1	1	1	1
UPN-72	cHCL	nd	nd	50.85	1	0	1	56.69	1	Blood	Relapse	nd	nd	4	1	1	1	1
UPN-73	cHCL	nd	0	nd	nd	nd	1	nd	nd	Blood	Relapse	mutated	4-59	4	1	1	1	1
UPN-74	cHCL	nd	nd	23.77	1	1.15	1	26.62	1	Blood	Relapse	nd	nd	4	1	1	1	1
UPN-75	cHCL_BRAFWT	108.3	0	108.82	1	0	1	nd	1	Blood	Relapse	mutated	3-7	4	1	1	1	1
UPN-76	cHCL	321.93	0	1.74	1	313.7	1	4.52	1	Bone Marrow	Diagnosis	nd	nd	4	1	1	1	1
UPN-77	cHCL	83.93	0	70.82	1	0	1	71.67	1	Blood	Relapse	nd	nd	4	1	1	1	1
UPN-78	cHCL	260.33	0	70.85	1	22.95	1	45.9	1	Blood	Relapse	nd	nd	4	1	1	1	1
UPN-79	cHCL	8.49	0	nd	0	1.08	1	nd	nd	Blood	Diagnosis	nd	nd	3	0	1	1	1
UPN-80	cHCL	nd	0	43.97	1	nd	1	nd	nd	Blood	Relapse	nd	nd	nd	nd	nd	nd	nd
UPN-82	cHCL	0.92	0	nd	nd	0.26	1	nd	nd	Blood	Diagnosis	mutated	3-23	4	1	1	1	1
UPN-83	cHCL	10.26	0	nd	0	2.39	1	nd	nd	Bone Marrow	Diagnosis	mutated	1-02	4	1	1	1	1
UPN-85	cHCL	8.33	0	nd	nd	8.33	0	nd	nd	Bone Marrow	Diagnosis	mutated	3-23	4	1	1	1	1
UPN-86	cHCL	121.74	0	63.84	1	0	1	63.67	1	Bone Marrow	Relapse	mutated	2-26	4	1	1	1	1
UPN-87	cHCL	nd	nd	12	1	0	1	0	1	Blood	Relapse	mutated	4-59	4	1	1	1	1
UPN-88	cHCL	124.43	0	45.97	1	0	1	45.8	1	Blood	Relapse	nd	nd	4	1	1	1	1
UPN-89	cHCL	nd	nd	nd	nd	0.2	1	nd	nd	Blood	Diagnosis	nd	nd	4	1	1	1	1
UPN-9	cHCL	66.3	0	nd	0	1.7	1	66.3	0	Bone Marrow	Diagnosis	nd	nd	>=3	1	nd	1	1
UPN-90	cHCL	nd	nd	nd	nd	2.23	1	nd	nd	Blood	Diagnosis	mutated	3-11	4	1	1	1	1
UPN-91	cHCL_BRAFWT	180.59	0	68.82	1	0	1	68.59	1	Blood	Relapse	mutated	4-49	4	1	1	1	1
UPN-92	cHCL	nd	nd	37.87	1	nd	1	30.92	1	Bone Marrow	Relapse	mutated	3-7	4	1	1	1	1
UPN-94	cHCL	6.46	0	nd	nd	6.46	0	nd	nd	Blood	Diagnosis	mutated	4-39	4	1	1	1	1
UPN-95	cHCL	1.64	0	nd	nd	nd	1	nd	nd	Blood	Diagnosis	mutated	3-23	4	1	1	1	1
UPN-96	cHCL	170.3	0	24.98	1	10.95	1	24.82	1	Blood	Relapse	mutated	2-70	4	1	1	1	1
UPN-97	cHCL	2.33	0	nd	nd	2.33	0	nd	nd	Blood	Diagnosis	mutated	5-51	4	1	1	1	1
UPN-99	cHCL	160.75	0	74.82	1	0	1	63.11	1	Blood	Relapse	mutated	3-33	4	1	1	1	1
UPN-v1	vHCL/SDRPL	61.44	1	4.13	1	3.15	1	3.44	1	Blood	Diagnosis	unmutated	4-59	2	1	0	0	1
UPN-v10	HCL-like_NOS	93.05	0	nd	nd	93.05	0	nd	nd	Blood	Relapse	mutated	3-23	1	0	0	0	1
UPN-v11	HCL-like_NOS	112.43	0	5.67	1	50	1	49.74	1	Blood	Relapse	mutated	1-2	3	0	1	1	1
UPN-v13	vHCL/SDRPL	22.72	0	nd	nd	22.79	1	nd	nd	Blood	Diagnosis	mutated	7-4	2	1	0	0	1
UPN-v14	HCL-like_NOS	4.39	0	nd	nd	4.39	0	nd	nd	Blood	Diagnosis	mutated	3-9	1	0	0	0	1
UPN-v15	HCL-like_NOS	0.03	0	nd	nd	0.03	0	nd	nd	Blood	Diagnosis	mutated	3-49	2	1	0	0	1
UPN-v16	HCL-like_NOS	0.79	1	nd	nd	0.62	1	nd	nd	Blood	Diagnosis	mutated	1-2	1	0	0	0	1
UPN-v18	HCL-like_NOS	0	0	nd	nd	0	0	nd	nd	Bone Marrow	Diagnosis	unmutated	4-34	3	1	1	0	1
UPN-v2	vHCL/SDRPL	119.11	0	26	1	2	1	25.84	1	Bone Marrow	Relapse	unmutated	4-34	2	1	0	0	1
UPN-v3	vHCL/SDRPL	20.16	0	nd	0	20.16	0	20.16	0	Blood	Diagnosis	unmutated	4-34	>=3	1	nd	1	1
UPN-v4	HCL-like_NOS	33.67	0	nd	0	33.67	0	33.67	0	Blood	Diagnosis	nd	nd	1	0	0	0	1
UPN-v5	HCL-like_NOS	6	1	nd	nd	4.16	1	nd	nd	Blood	Diagnosis	mutated	4-34	2	1	0	0	1
UPN-v6	vHCL/SDRPL	160	0	nd	nd	160	0	nd	nd	Blood	Diagnosis	mutated	4-61	2	0	1	0	1
UPN-v7	HCL-like_NOS	9.84	0	nd	nd	9.84	0	nd	nd	Blood	Diagnosis	mutated	3-11	1	0	0	0	1
UPN-v8	HCL-like_NOS	nd	nd	nd	nd	nd	nd	nd	nd	Blood	Diagnosis	mutated	1-18	1	0	0	1	0
UPN-v9	HCL-like_NOS	nd	nd	nd	nd	nd	nd	nd	nd	Blood	Diagnosis	mutated	3-21	2	1	0	0	1

## Sheet: samples characteristics
Tumor_Sample_Barcode	HCL_classification	Sample_type	Sample_time
UPN-10	cHCL_BRAFWT	Bone Marrow	Diagnosis
UPN-101	cHCL	Blood
UPN-101MO	cHCL	Bone Marrow
UPN-102MO	cHCL	Bone Marrow	Diagnosis
UPN-104	cHCL	Blood	Diagnosis
UPN-105-R1	cHCL	Blood	Relapse
UPN-105-R1MO	cHCL	Blood	Relapse
UPN-106	cHCL	Blood	Relapse
UPN-107	cHCL	Bone Marrow	Relapse
UPN-108	cHCL	Blood	Diagnosis
UPN-109	cHCL	Bone Marrow	Diagnosis
UPN-11	cHCL	Bone Marrow	Diagnosis
UPN-110	cHCL	Bone Marrow	Diagnosis
UPN-111	cHCL	Blood	Diagnosis
UPN-111MO	cHCL	Bone Marrow	Diagnosis
UPN-113-R1	cHCL	Blood	Relapse
UPN-114	cHCL	Blood	Diagnosis
UPN-115	cHCL	Blood
UPN-115MO	cHCL	Bone Marrow
UPN-116	cHCL	Bone Marrow	Diagnosis
UPN-117	cHCL	Blood	Diagnosis
UPN-12	cHCL	Blood	Diagnosis
UPN-14	cHCL	Bone Marrow	Diagnosis
UPN-14-R1	cHCL	Bone Marrow	Relapse
UPN-14-R1E	cHCL	Bone Marrow	Evolution
UPN-14-R3	cHCL	Blood	Relapse
UPN-15	cHCL	Blood	Diagnosis
UPN-17	cHCL	Blood	Diagnosis
UPN-18	cHCL	Blood	Relapse
UPN-18-R1	cHCL	Blood	Relapse
UPN-19	cHCL	Bone Marrow	Relapse
UPN-2	cHCL	Blood	Diagnosis
UPN-21	cHCL	Bone Marrow	Diagnosis
UPN-22	cHCL	Bone Marrow	Diagnosis
UPN-23	cHCL	Blood	Diagnosis
UPN-24	cHCL	Blood	Diagnosis
UPN-25	cHCL	Bone Marrow	Diagnosis
UPN-26	cHCL	Blood	Diagnosis
UPN-3	cHCL	Blood	Diagnosis
UPN-3-R3	cHCL	Blood	Relapse
UPN-30-R1	cHCL	Blood	Relapse
UPN-30-R3	cHCL	Blood	Relapse
UPN-30-R4	cHCL	Blood	Relapse
UPN-34	cHCL	Bone Marrow	Diagnosis
UPN-38	cHCL	Bone Marrow	Diagnosis
UPN-39-R1	cHCL	Bone Marrow	Relapse
UPN-39-R2	cHCL	Bone Marrow	Relapse
UPN-4	cHCL	Blood	Diagnosis
UPN-40	cHCL_BRAFWT	Blood	Diagnosis
UPN-40-R	cHCL_BRAFWT	Blood	Relapse
UPN-45-R1	cHCL	Blood	Relapse
UPN-45-R3	cHCL	Blood	Relapse
UPN-45-R5	cHCL	Blood	Relapse
UPN-45-R6	cHCL	Blood	Relapse
UPN-46-R2	cHCL_BRAFWT	Blood	Relapse
UPN-46-R4	cHCL_BRAFWT	Blood	Relapse
UPN-49	cHCL	Blood	Diagnosis
UPN-5	cHCL	Blood	Diagnosis
UPN-50	cHCL	Blood	Diagnosis
UPN-50-R1	cHCL	Blood	Relapse
UPN-51	cHCL	Blood	Diagnosis
UPN-51-R2	cHCL	Blood	Relapse
UPN-55-R3	cHCL_BRAFWT	Blood	Relapse
UPN-57	cHCL	Blood	Diagnosis
UPN-57MO	cHCL	Bone Marrow	Diagnosis
UPN-58-R12	cHCL	Bone Marrow	Relapse
UPN-58-R13	cHCL	Bone Marrow	Relapse
UPN-59-R3	cHCL	Blood	Relapse
UPN-59-R3MO	cHCL	Bone Marrow	Relapse
UPN-6	cHCL	Blood	Diagnosis
UPN-6-R1	cHCL	Other	Relapse
UPN-60-R1	cHCL	Bone Marrow	Relapse
UPN-61-R1	cHCL	Blood	Relapse
UPN-62	cHCL	Bone Marrow	Diagnosis
UPN-63	cHCL	Bone Marrow	Diagnosis
UPN-67MO	cHCL	Bone Marrow	Diagnosis
UPN-68	cHCL	Bone Marrow	Diagnosis
UPN-69	cHCL	Blood	Diagnosis
UPN-7	cHCL	Bone Marrow	Diagnosis
UPN-70	cHCL	Blood	Diagnosis
UPN-72-R2	cHCL	Blood	Relapse
UPN-72-R2MO	cHCL	Bone Marrow	Relapse
UPN-73-R1	cHCL	Blood	Relapse
UPN-74-R4	cHCL	Blood	Relapse
UPN-74-R4MO	cHCL	Bone Marrow	Relapse
UPN-75-R1MO	cHCL_BRAFWT	Blood	Relapse
UPN-76	cHCL	Bone Marrow	Diagnosis
UPN-77-R1	cHCL	Blood	Relapse
UPN-78-R1	cHCL	Blood	Relapse
UPN-79	cHCL	Blood	Diagnosis
UPN-80	cHCL	Blood	Relapse
UPN-82	cHCL	Blood	Diagnosis
UPN-82MO	cHCL	Bone Marrow	Diagnosis
UPN-83	cHCL	Bone Marrow	Diagnosis
UPN-84-R3MO	cHCL	Bone Marrow	Relapse
UPN-85MO	cHCL	Bone Marrow	Diagnosis
UPN-86-R4	cHCL	Blood	Relapse
UPN-86-R4MO	cHCL	Bone Marrow	Relapse
UPN-87-R5	cHCL	Blood	Relapse
UPN-87-R5MO	cHCL	Bone Marrow	Relapse
UPN-88-R2	cHCL	Blood	Relapse
UPN-88-R2MO	cHCL	Bone Marrow	Relapse
UPN-89	cHCL	Blood	Diagnosis
UPN-89MO	cHCL	Bone Marrow	Diagnosis
UPN-9	cHCL	Bone Marrow	Diagnosis
UPN-90	cHCL	Blood	Diagnosis
UPN-91-R6	cHCL_BRAFWT	Blood	Relapse
UPN-92-R2	cHCL	Blood	Relapse
UPN-92-R2MO	cHCL	Bone Marrow	Relapse
UPN-94	cHCL	Blood	Diagnosis
UPN-94MO	cHCL	Bone Marrow	Diagnosis
UPN-95	cHCL	Blood	Diagnosis
UPN-96-R3	cHCL	Blood	Relapse
UPN-96-R3MO	cHCL	Bone Marrow	Relapse
UPN-97	cHCL	Blood	Diagnosis
UPN-99-R5	cHCL	Blood	Relapse
UPN-99-R5MO	cHCL	Bone Marrow	Relapse
UPN-v1	vHCL/SDRPL	Blood	Diagnosis
UPN-v1-R3	vHCL/SDRPL	Blood	Relapse
UPN-v10	HCL-like_NOS	Blood	Relapse
UPN-v11-R1	HCL-like_NOS	Blood	Relapse
UPN-v13	vHCL/SDRPL	Blood	Diagnosis
UPN-v14	HCL-like_NOS	Blood	Diagnosis
UPN-v15	HCL-like_NOS	Blood	Diagnosis
UPN-v16	HCL-like_NOS	Blood	Diagnosis
UPN-v18	HCL-like_NOS	Bone Marrow	Diagnosis
UPN-v2	vHCL/SDRPL	Bone Marrow	Relapse
UPN-v2-R1	vHCL/SDRPL	Other	Relapse
UPN-v3	vHCL/SDRPL	Blood	Diagnosis
UPN-v3E	vHCL/SDRPL	Other	Evolution
UPN-v4	HCL-like_NOS	Blood	Diagnosis
UPN-v5	HCL-like_NOS	Blood	Diagnosis
UPN-v6	vHCL/SDRPL	Blood	Diagnosis
UPN-v6E1	vHCL/SDRPL	Blood	Evolution
UPN-v6E2	vHCL/SDRPL	Blood	Evolution
UPN-v7	HCL-like_NOS	Blood	Diagnosis
UPN-v8	HCL-like_NOS	Blood	Diagnosis
UPN-v9	HCL-like_NOS	Blood	Diagnosis

## Sheet: mutations
Hugo_Symbol	NCBI_Build	Chromosome	Start_Position	End_position	Strand	Variant_Classification	Variant_Type	Reference_Allele	Tumor_Seq_Allele1	Tumor_Seq_Allele2	Tumor_Sample_Barcode	Protein_Change	i_TumorVAF_WU	i_transcript_name	Tumor_class
BRAF	37	7	140453136	140453136	+	Missense_Mutation	SNP	A	A	T	UPN-101	p.V600E	26.03	NM_004333.5	HCL
KLF2	37	19	16435750	16435750	+	Missense_Mutation	SNP	C	C	T	UPN-106	p.P6S	13.97	NM_016270.3	HCL
BRAF	37	7	140453136	140453136	+	Missense_Mutation	SNP	A	A	T	UPN-101MO	p.V600E	18.37	NM_004333.5	HCL
KLF2	37	19	16435872	16435872	+	Intron	SNP	C	C	T	UPN-99-R5	c.75+63	2.82	NM_016270.3	HCL
BRAF	37	7	140453136	140453136	+	Missense_Mutation	SNP	A	A	T	UPN-102MO	p.V600E	1.8	NM_004333.5	HCL
KLF2	37	19	16435872	16435872	+	Intron	SNP	C	C	T	UPN-99-R5MO	c.75+63	8.49	NM_016270.3	HCL
BRAF	37	7	140453136	140453136	+	Missense_Mutation	SNP	A	A	T	UPN-104	p.V600E	31.8	NM_004333.5	HCL
KLF2	37	19	16435961	16435961	+	Intron	SNP	G	G	A	UPN-3-R3	c.76-66	6.3	NM_016270.3	HCL
KLF2	37	19	16435961	16435961	+	Intron	SNP	G	G	A	UPN-3	c.76-66	4.04	NM_016270.3	HCL
NOTCH1	37	9	139390648	139390650	+	Frame_Shift_Del	DEL	CAG	CAG	C	UPN-105-R1	p.P2514fs*4	13.1	NM_017617	HCL
BRAF	37	7	140453136	140453136	+	Missense_Mutation	SNP	A	A	T	UPN-105-R1	p.V600E	27.5	NM_004333.5	HCL
KLF2	37	19	16435972	16435972	+	Intron	SNP	G	G	A	UPN-14-R1	c.76-55	5.7	NM_016270.3	HCL
NOTCH1	37	9	139390648	139390650	+	Frame_Shift_Del	DEL	CAG	CAG	C	UPN-105-R1MO	p.P2514fs*4	4.4	NM_017617.5	HCL
BRAF	37	7	140453136	140453136	+	Missense_Mutation	SNP	A	A	T	UPN-105-R1MO	p.V600E	11.3	NM_004333.5	HCL
KLF2	37	19	16435972	16435972	+	Intron	SNP	G	G	A	UPN-14-R1E	c.76-55	4.53	NM_016270.3	HCL
ARID1A	37	1	27023242	27023242	+	Silent	SNP	C	C	T	UPN-106	p.N116=	15.67	NM_006015	HCL
KLF2	37	19	16435972	16435972	+	Intron	SNP	G	G	A	UPN-14-R3	c.76-55	1.4	NM_016270.3	HCL
BRAF	37	7	140453136	140453136	+	Missense_Mutation	SNP	A	A	T	UPN-106	p.V600E	17.11	NM_004333.5	HCL
CDKN1B	37	12	12871144	12871148	+	Frame_Shift_Del		ACTCT	ACTCT	ATTT	UPN-106	p.S125LfsTer20	15.37	NM_004064.5	HCL
KLF2	37	19	16435972	16435972	+	Intron	SNP	G	G	A	UPN-14	c.76-55	4.09	NM_016270.3	HCL
KLF2	37	19	16435973	16435973	+	Intron	SNP	C	C	T	UPN-110	c.76-54	1.7	NM_016270.3	HCL
KLF2	37	19	16435973	16435973	+	Intron	SNP	G	G	C	UPN-45-R3	c.76-54	3.85	NM_016270.3	HCL
BRAF	37	7	140453136	140453136	+	Missense_Mutation	SNP	A	A	T	UPN-107	p.V600E	2.82	NM_004333.5	HCL
KLF2	37	19	16435976	16435976	+	Intron	SNP	C	C	A	UPN-95	c.76-51	1.2	NM_016270.3	HCL
BRAF	37	7	140453136	140453136	+	Missense_Mutation	SNP	A	A	T	UPN-108	p.V600E	10.5	NM_004333.5	HCL
BRAF	37	7	140453136	140453136	+	Missense_Mutation	SNP	A	A	T	UPN-109	p.V600E	3.7	NM_004333.5	HCL
BRAF	37	7	140453141	140453141	+	Silent	SNP	A	A	T	UPN-109	p.A598=	3.7	NM_004333.5	HCL
BRAF	37	7	140453136	140453136	+	Missense_Mutation	SNP	A	A	T	UPN-11	p.V600E	16.96	NM_004333.5	HCL
KLF2	37	19	16435999	16435999	+	Intron	SNP	C	C	T	UPN-89	c.76-28		NM_016270.3	HCL
BRAF	37	7	140453136	140453136	+	Missense_Mutation	SNP	A	A	T	UPN-110	p.V600E	19.61	NM_004333.5	HCL
KLF2	37	19	16435999	16435999	+	Intron	SNP	C	C	T	UPN-89MO	c.76-28		NM_016270.3	HCL
KLF2	37	19	16436026	16436026	+	Splice_Site	SNP	G	G	A	UPN-50	c.76-1	10.4	NM_016270	HCL
KLF2	37	19	16436026	16436026	+	Splice_Site	SNP	G	G	A	UPN-68	c.76-1	2.8	NM_016270	HCL
BRAF	37	7	140453136	140453136	+	Missense_Mutation	SNP	A	A	T	UPN-111	p.V600E	3.51	NM_004333.5	HCL
TP53	37	17	7572931	7572931	+	Missense_Mutation	SNP	T	T	C	UPN-111	p.D393G	2.22	NM_000546	HCL
CXCR4	37	7	136872844	136872844	+	Silent	SNP	G	G	A	UPN-111MO	p.C218=	14.8	NM_003467.2	HCL
BRAF	37	7	140453136	140453136	+	Missense_Mutation	SNP	A	A	T	UPN-111MO	p.V600E	22.3	NM_004333.5	HCL
KLF2	37	19	16436026	16436026	+	Splice_Site	SNP	G	G	A	UPN-50-R1	c.76-1	2.8	NM_016270	HCL
BRAF	37	7	140453136	140453136	+	Missense_Mutation	SNP	A	A	T	UPN-113-R1	p.V600E	1.1	NM_004333.5	HCL
BRAF	37	7	140453136	140453136	+	Missense_Mutation	SNP	A	A	T	UPN-114	p.V600E	12.39	NM_004333.5	HCL
BRAF	37	7	140453136	140453136	+	Missense_Mutation	SNP	A	A	T	UPN-115	p.V600E	15.76	NM_004333.5	HCL
KLF2	37	19	16436058	16436058	+	Missense_Mutation	SNP	G	G	A	UPN-94MO	p.G36D	15.25	NM_016270.3	HCL
KLF2	37	19	16436058	16436058	+	Missense_Mutation	SNP	G	G	A	UPN-94	p.G36D	10.95	NM_016270.3	HCL
BRAF	37	7	140453136	140453136	+	Missense_Mutation	SNP	A	A	T	UPN-115MO	p.V600E	21.76	NM_004333.5	HCL
KLF2	37	19	16436077	16436077	+	Silent	SNP	C	C	T	UPN-39-R2	p.N42=	3.92	NM_016270.3	HCL
KLF2	37	19	16436115	16436115	+	Missense_Mutation	SNP	G	G	C	UPN-115	p.G55A	9.87	NM_016270.3	HCL
BRAF	37	7	140453136	140453136	+	Missense_Mutation	SNP	A	A	T	UPN-116	p.V600E	37.82	NM_004333.5	HCL
BRAF	37	7	140453136	140453136	+	Missense_Mutation	SNP	A	A	T	UPN-117	p.V600E	62.88	NM_004333.5	HCL
CDKN1B	37	12	12870953	12870953	+	Nonsense_Mutation		G	G	A	UPN-117	p.W60X	4.26	NM_004064.6	HCL
CDKN1B	37	12	12871001	12871001	+	Nonsense_Mutation		G	G	A	UPN-117	p.W76X	3.17	NM_004064.7	HCL
CDKN1B	37	12	12871002	12871002	+	Nonsense_Mutation		C	C	T	UPN-117	p.Q77X	23.94	NM_004064.8	HCL
KLF2	37	19	16436115	16436115	+	Missense_Mutation	SNP	G	G	C	UPN-115MO	p.G55A	20.22	NM_016270.3	HCL
BRAF	37	7	140453136	140453136	+	Missense_Mutation	SNP	A	A	T	UPN-12	p.V600E	14.55	NM_004333.5	HCL
KLF2	37	19	16436115	16436115	+	Missense_Mutation	SNP	G	G	A	UPN-99-R5MO	p.G55D	8.39	NM_016270.3	HCL
BRAF	37	7	140453136	140453136	+	Missense_Mutation	SNP	A	A	T	UPN-14	p.V600E	6.44	NM_004333.5	HCL
CXCR4	37	7	136875632	136875632	+	Missense_Mutation	SNP	G	G	A	UPN-14		6.27	NM_003467.2	HCL
KLF2	37	19	16436115	16436115	+	Missense_Mutation	SNP	G	G	A	UPN-99-R5	p.G55D	5.11	NM_016270.3	HCL
BRAF	37	7	140453136	140453136	+	Missense_Mutation	SNP	A	A	T	UPN-14-R1	p.V600E	3.48	NM_004333.5	HCL
CXCR4	37	7	136875632	136875632	+	Missense_Mutation	SNP	G	G	A	UPN-14-R1		3.5	NM_003467.2	HCL
KLF2	37	19	16436115	16436115	+	Silent	SNP	G	G	A	UPN-102MO	p.A72=	2.55	NM_016270.3	HCL
BRAF	37	7	140453136	140453136	+	Missense_Mutation	SNP	A	A	T	UPN-14-R1E	p.V600E	5.17	NM_004333.5	HCL
CXCR4	37	7	136875632	136875632	+	Missense_Mutation	SNP	G	G	A	UPN-14-R1E		4.59	NM_003467.2	HCL
KLF2	37	19	16436167	16436167	+	Silent	SNP	G	G	C	UPN-45-R3	p.A72=	3.64	NM_016270.3	HCL
BRAF	37	7	140453136	140453136	+	Missense_Mutation	SNP	A	A	T	UPN-14-R3	p.V600E	1.1	NM_004333.5	HCL
CXCR4	37	7	136875632	136875632	+	Missense_Mutation	SNP	G	G	A	UPN-14-R3			NM_003467.2	HCL
BRAF	37	7	140453136	140453136	+	Missense_Mutation	SNP	A	A	T	UPN-15	p.V600E	44.65	NM_004333.5	HCL
BRAF	37	7	140453136	140453136	+	Missense_Mutation	SNP	A	A	T	UPN-17	p.V600E	39.74	NM_004333.5	HCL
BRAF	37	7	140453136	140453136	+	Missense_Mutation	SNP	A	A	T	UPN-18	p.V600E	72.39	NM_004333.5	HCL
CREBBP	37	16	3900685	3900685	+	Frame_Shift_Del	DEL	TGCCTGTTTAG	TGCCTGTTTAG	-	UPN-18	p.134_137del	17.2	NM_004380	HCL
BRAF	37	7	140453136	140453136	+	Missense_Mutation	SNP	A	A	T	UPN-18-R1	p.V600E	61.02	NM_004333.5	HCL
CREBBP	37	16	3900685	3900685	+	Frame_Shift_Del	DEL	TGCCTGTTTAG	TGCCTGTTTAG	-	UPN-18-R1	p.134_137del	1.07	NM_004380	HCL
BRAF	37	7	140453136	140453136	+	Missense_Mutation	SNP	A	A	T	UPN-19	p.V600E	15.92	NM_004333.5	HCL
CDKN1B	37	12	12871879	12871879	+	Nonstop_Mutation	SNP	A	A	C	UPN-2	p.X199S	34.78	NM_004064	HCL
BRAF	37	7	140453136	140453136	+	Missense_Mutation	SNP	A	A	T	UPN-2	p.V600E	33.33	NM_004333.5	HCL
BRAF	37	7	140453136	140453136	+	Missense_Mutation	SNP	A	A	T	UPN-21	p.V600E	11.37	NM_004333.5	HCL
BRAF	37	7	140453136	140453136	+	Missense_Mutation	SNP	A	A	T	UPN-22	p.V600E	9.35	NM_004333.5	HCL
KLF2	37	19	16436167	16436167	+	Silent	SNP	G	G	A	UPN-86-R4MO	p.A72=	20.22	NM_016270.3	HCL
BRAF	37	7	140453136	140453136	+	Missense_Mutation	SNP	A	A	T	UPN-23	p.V600E	11.93	NM_004333.5	HCL
BRAF	37	7	140453136	140453136	+	Missense_Mutation	SNP	A	A	T	UPN-24	p.V600E	27.78	NM_004333.5	HCL
CDKN1B	37	12	12871001	12871001	+	Nonsense_Mutation	SNP	G	G	A	UPN-25	p.W76X	6.51	NM_004064	HCL
BRAF	37	7	140453136	140453136	+	Missense_Mutation	SNP	A	A	T	UPN-25	p.V600E	42.94	NM_004333.5	HCL
NOTCH1	37	9	139391806	139391806	+	Missense_Mutation	SNP	G	G	C	UPN-25	p.L2129V	46.6	NM_017617	HCL
CDKN1B	37	12	1287124	1287124	+	Splice_Site	SNP	G	G	A	UPN-26		5.5	NM_004065	HCL
BRAF	37	7	140453136	140453136	+	Missense_Mutation	SNP	A	A	T	UPN-26	p.V600E	27.95	NM_004333.5	HCL
BRAF	37	7	140453136	140453136	+	Missense_Mutation	SNP	A	A	T	UPN-3	p.V600E	2.29	NM_004333.5	HCL
KLF2	37	19	16436203	16436203	+	Silent	SNP	C	C	T	UPN-94MO	p.Y84=	3.13	NM_016270.3	HCL
KLF2	37	19	16436203	16436203	+	Silent	SNP	C	C	T	UPN-94	p.Y84=	3.33	NM_016270.3	HCL
BRAF	37	7	140453136	140453136	+	Missense_Mutation	SNP	A	A	T	UPN-3-R3	p.V600E	5.5	NM_004333.5	HCL
KLF2	37	19	16436206	16436206	+	Silent	SNP	C	C	T	UPN-94MO	p.S85=	3.14	NM_016270.3	HCL
KLF2	37	19	16436206	16436206	+	Silent	SNP	C	C	T	UPN-94	p.S85=	4.04	NM_016270.3	HCL
BRAF	37	7	140453136	140453136	+	Missense_Mutation	SNP	A	A	T	UPN-30-R1	p.V600E	1.29	NM_004333.5	HCL
BRAF	37	7	140453136	140453136	+	Missense_Mutation	SNP	A	A	T	UPN-30-R3	p.V600E	5.48	NM_004333.5	HCL
KLF2	37	19	16436207	16436207	+	Missense_Mutation	SNP	G	G	T	UPN-99-R5MO	p.A86S	7.79	NM_016270.3	HCL
ARID1A	37	1	27106425	27106425	+	In_Frame_Del	DEL	CAAGCTGATCCTGCTGCACCACAAGCAC	CAAGCTGATCCTGCTGCACCACAAGCAC	C	UPN-30-R3	p.K2013_H2021del	1.91	NM_006015.5	HCL
BRAF	37	7	140453136	140453136	+	Missense_Mutation	SNP	A	A	T	UPN-30-R4	p.V600E	22.26	NM_004333.5	HCL
KLF2	37	19	16436207	16436207	+	Missense_Mutation	SNP	G	G	T	UPN-99-R5	p.A86S	3.69	NM_016270.3	HCL
ARID1A	37	1	27106425	27106425	+	In_Frame_Del	DEL	CAAGCTGATCCTGCTGCACCACAAGCAC	CAAGCTGATCCTGCTGCACCACAAGCAC	C	UPN-30-R4	p.K2013_H2021del	9.62	NM_006015.5	HCL
CREBBP	37	16	3788647	3788657	+	Frame_Shift_Ins	INS	A	A	ATATCCAGATA	UPN-30-R4	p.S1436IFs*4	3.76	NM_004380	HCL
BRAF	37	7	140453136	140453136	+	Missense_Mutation	SNP	A	A	T	UPN-34	p.V600E	17.24	NM_004333.5	HCL
BRAF	37	7	140453136	140453136	+	Missense_Mutation	SNP	A	A	T	UPN-38	p.V600E	31.47	NM_004333.5	HCL
KLF2	37	19	16436643	16436643	+	Missense_Mutation	SNP	C	C	T	UPN-86-R4MO	p.A231V	27.37	NM_016270.3	HCL
KLF2	37	19	16436743	16436743	+	Missense_Mutation	SNP	G	G	A	UPN-86-R4MO	p.W264X	28.93	NM_016270.3	HCL
BRAF	37	7	140453136	140453136	+	Missense_Mutation	SNP	A	A	T	UPN-39-R1	p.V600E	5.26	NM_004333.5	HCL
KLF2	37	19	16436757	16436757	+	Missense_Mutation	SNP	C	C	T	UPN-86-R4MO	p.T269I	29.11	NM_016270.3	HCL
BRAF	37	7	140453136	140453136	+	Missense_Mutation	SNP	A	A	T	UPN-39-R2	p.V600E	8.7	NM_004333.5	HCL
KLF2	37	19	16436763	16436763	+	Missense_Mutation	SNP	C	C	T	UPN-94	p.T271I	1.59	NM_016270.3	HCL
KLF2	37	19	16436763	16436763	+	Missense_Mutation	SNP	C	C	T	UPN-38	p.T271I	27.68	NM_016270	HCL
BRAF	37	7	140453136	140453136	+	Missense_Mutation	SNP	A	A	T	UPN-4	p.V600E	22.22	NM_004333.5	HCL
ARID1A	37	1	27059264	27059264	+	Nonsense_Mutation	SNP	C	C	G	UPN-40	p.S634X	38.62	NM_006015	HCL
MAP2K1	37	15	66727455	66727455	+	Missense_Mutation	SNP	G	G	C	UPN-40	p.K57N	39.19	NM_002755	HCL
ARID1A	37	1	27059264	27059264	+	Nonsense_Mutation	SNP	C	C	G	UPN-40-R	p.S634X	38.75	NM_006015	HCL
BCOR	37	X	39921430	39921430	+	Nonsense_Mutation	SNP			C	UPN-40-R	p.E1430X	11.8	NM_017745	HCL
MAP2K1	37	15	66727455	66727455	+	Missense_Mutation	SNP	G	G	C	UPN-40-R	p.K57N	31.88	NM_002755	HCL
XPO1	37	2	61719472	61719472	+	Missense_Mutation	SNP	C	C	T	UPN-40-R	p.E571K	1.93	NM_003400	HCL
BRAF	37	7	140453136	140453136	+	Missense_Mutation	SNP	A	A	T	UPN-45-R1	p.V600E	4.06	NM_004333.5	HCL
EZH2	37	7	148511205	148511205	+	Missense_Mutation	SNP	C	C	T	UPN-45-R3	p.R566H	4.04	NM_004456	HCL
BRAF	37	7	140453136	140453136	+	Missense_Mutation	SNP	A	A	T	UPN-45-R3	p.V600E	4.86	NM_004333.5	HCL
KLF2	37	19	16436767	16436767	+	Silent	SNP	C	C	T	UPN-107	p.H272=	2.86	NM_016270.3	HCL
KLF2	37	19	16436772		+	Frame_Shift_Del	SNP	GCAGCTAC	GCAGCTAC	-	UPN-58-R12	p.C274fs	7.3	NM_016270	HCL
KLF2	37	19	16436772	16436772	+	Missense_Mutation	SNP	G	G	A	UPN-99-R5	p.C274Y	4.5	NM_016270	HCL
KLF2	37	19	16436772	16436772	+	Missense_Mutation	SNP	G	G	A	UPN-99-R5MO	p.C274Y	5.4	NM_016270.3	HCL
KLF2	37	19	16436774	16436774	+	Missense_Mutation	SNP	A	A	T	UPN-76	p.S275C	23.05	NM_016270.3	HCL
BRAF	37	7	140453136	140453136	+	Missense_Mutation	SNP	A	A	T	UPN-45-R5	p.V600E	4.86	NM_004333.5	HCL
CREBBP	37	16	3801795	3801795	+	Missense_Mutation	SNP	A	A	C	UPN-45-R5	p.C1237W	2.1	NM_004380.2	HCL
EZH2	37	7	148511205	148511205	+	Missense_Mutation	SNP	C	C	T	UPN-45-R5	p.R566H	4.04	NM_004456	HCL
BRAF	37	7	140453136	140453136	+	Missense_Mutation	SNP	A	A	T	UPN-45-R6	p.V600E	9.44	NM_004333.5	HCL
CREBBP	37	16	3801795	3801795	+	Missense_Mutation	SNP	A	A	C	UPN-45-R6	p.C1237W	3.19	NM_004380.2	HCL
EZH2	37	7	148511205	148511205	+	Missense_Mutation	SNP	C	C	T	UPN-45-R6	p.R566H	9.54	NM_004456	HCL
MAP2K1	37	15	66727455	66727455	+	Missense_Mutation	SNP	G	G	C	UPN-46-R2	p.K57N	8.3	NM_002755	HCL
CREBBP	37	16	3807998	3807998	+	Nonsense_Mutation	SNP	T	T	A	UPN-46-R4	p.K1141X	5.6	NM_004380.2	HCL
MAP2K1	37	15	66727455	66727455	+	Missense_Mutation	SNP	G	G	C	UPN-46-R4	p.K57N	14.9	NM_002755	HCL
BRAF	37	7	140453136	140453136	+	Missense_Mutation	SNP	A	A	T	UPN-49	p.V600E	32.97	NM_004333.5	HCL
BRAF	37	7	140453136	140453136	+	Missense_Mutation	SNP	A	A	T	UPN-5	p.V600E	17.2	NM_004333.5	HCL
BRAF	37	7	140453152	140453152	+	Missense_Mutation		A	A	G	UPN-50	p.F595L	33.33	NM_004333.5	HCL
KLF2	37	19	16436775	16436775	+	Silent	SNP	G	G	A	UPN-104	p.K312=	6.4	NM_016270.3	HCL
KLF2	37	19	16436775	16436775	+	Missense_Mutation	SNP	G	G	A	UPN-45-R3	p.S275N	2.52	NM_016270.3	HCL
BRAF	37	7	140453152	140453152	+	Missense_Mutation		A	A	G	UPN-50-R1	p.F595L	4.24	NM_004333.5	HCL
KLF2	37	19	16436775	16436775	+	Missense_Mutation	SNP	G	G	A	UPN-74-R4MO	p.S275N	3.14	NM_016270.3	HCL
KLF2	37	19	16436775	16436775	+	Missense_Mutation	SNP	G	G	A	UPN-11	p.S275N	17.11	NM_016270.3	HCL
BRAF	37	7	140453136	140453136	+	Missense_Mutation	SNP	A	A	T	UPN-51	p.V600E	26.54	NM_004333.5	HCL
BRAF	37	7	140453136	140453136	+	Missense_Mutation	SNP	A	A	T	UPN-51-R2	p.V600E	45.1	NM_004333.5	HCL
BRAF	37	7	140453136	140453136	+	Missense_Mutation	SNP	A	A	T	UPN-57	p.V600E	24.47	NM_004333.5	HCL
BRAF	37	7	140453136	140453136	+	Missense_Mutation	SNP	A	A	T	UPN-57MO	p.V600E	24.26	NM_004333.5	HCL
KLF2	37	19	16436775	16436775	+	Missense_Mutation	SNP	G	G	A	UPN-110	p.S275N	3.3	NM_016270.3	HCL
BRAF	37	7	140453136	140453136	+	Missense_Mutation	SNP	A	A	T	UPN-58-R12	p.V600E	6.09	NM_004333.5	HCL
BRAF	37	7	140453136	140453136	+	Missense_Mutation	SNP	A	A	T	UPN-58-R13	p.V600E	1.72	NM_004333.5	HCL
BRAF	37	7	140453136	140453136	+	Missense_Mutation	SNP	A	A	T	UPN-59-R3	p.V600E	5.09	NM_004333.5	HCL
BRAF	37	7	140453136	140453136	+	Missense_Mutation	SNP	A	A	T	UPN-59-R3MO	p.V600E	4.78	NM_004333.5	HCL
BRAF	37	7	140453136	140453136	+	Missense_Mutation	SNP	A	A	T	UPN-6	p.V600E	39.53	NM_004333.5	HCL
BRAF	37	7	140453136	140453136	+	Missense_Mutation	SNP	A	A	T	UPN-6-R1	p.V600E	35.96	NM_004333.5	HCL
BRAF	37	7	140453136	140453136	+	Missense_Mutation	SNP	A	A	T	UPN-60-R1	p.V600E	2.95	NM_004333.5	HCL
BRAF	37	7	140453136	140453136	+	Missense_Mutation	SNP	A	A	T	UPN-61-R1	p.V600E	4.15	NM_004333.5	HCL
BRAF	37	7	140453136	140453136	+	Missense_Mutation	SNP	A	A	T	UPN-62	p.V600E	3.29	NM_004333.5	HCL
BRAF	37	7	140453136	140453136	+	Missense_Mutation	SNP	A	A	T	UPN-63	p.V600E	5.99	NM_004333.5	HCL
BRAF	37	7	140453136	140453136	+	Missense_Mutation	SNP	A	A	T	UPN-67MO	p.V600E	14.13	NM_004333.5	HCL
KLF2	37	19	16436775	16436775	+	Missense_Mutation	SNP	G	G	A	UPN-74-R4	p.S275N	14.6	NM_016270.3	HCL
BRAF	37	7	140453136	140453136	+	Missense_Mutation	SNP	A	A	T	UPN-68	p.V600E	3.1	NM_004333.5	HCL
BRAF	37	7	140453136	140453136	+	Missense_Mutation	SNP	A	A	T	UPN-69	p.V600E	16.36	NM_004333.5	HCL
BRAF	37	7	140453136	140453136	+	Missense_Mutation	SNP	A	A	T	UPN-7	p.V600E	5.52	NM_004333.5	HCL
BRAF	37	7	140453136	140453136	+	Missense_Mutation	SNP	A	A	T	UPN-70	p.V600E	1.19	NM_004333.5	HCL
BRAF	37	7	140453136	140453136	+	Missense_Mutation	SNP	A	A	T	UPN-72-R2	p.V600E	3.57	NM_004333.5	HCL
BRAF	37	7	140453136	140453136	+	Missense_Mutation	SNP	A	A	T	UPN-72-R2MO	p.V600E	20	NM_004333.5
BRAF	37	7	140453136	140453136	+	Missense_Mutation	SNP	A	A	T	UPN-73-R1	p.V600E	14.6	NM_004333.5	HCL
KLF2	37	19	16436775	16436775	+	Missense_Mutation	SNP	G	G	A	UPN-75-R1MO	p.S275N	4.4	NM_016270.3	HCL
BRAF	37	7	140453136	140453136	+	Missense_Mutation	SNP	A	A	T	UPN-74-R4	p.V600E	18.4	NM_004333.5	HCL
KLF2	37	19	16436775	16436775	+	Missense_Mutation	SNP	G	G	A	UPN-76	p.S275N	3.32	NM_016270.3	HCL
KLF2	37	19	16436775	16436775	+	Missense_Mutation	SNP	G	G	A	UPN-86-R4MO	p.S275N	2.19	NM_016270.3	HCL
BRAF	37	7	140453136	140453136	+	Missense_Mutation	SNP	A	A	T	UPN-74-R4MO	p.V600E	7.14	NM_004333.5	HCL
KLF2	37	19	16436775	16436775	+	Missense_Mutation	SNP	G	G	A	UPN-94MO	p.S275N	1.3	NM_016270.3	HCL
KLF2	37	19	16436775	16436775	+	Missense_Mutation	SNP	G	G	C	UPN-23	p.S275T	10.49	NM_016270	HCL
KLF2	37	19	16436776	16436776	+	Silent	SNP	G	G	A	UPN-111MO	p.S275=	2.9	NM_016270.3	HCL
KLF2	37	19	16436776	16436775	+	Silent	SNP	C	C	T	UPN-104	p.S275=	4.1	NM_016270.3	HCL
BRAF	37	7	140453136	140453136	+	Missense_Mutation	SNP	A	A	T	UPN-76	p.V600E	22.08	NM_004333.5	HCL
BRAF	37	7	140453136	140453136	+	Missense_Mutation	SNP	A	A	T	UPN-77-R1	p.V600E	1.96	NM_004333.5	HCL
BRAF	37	7	140453136	140453136	+	Missense_Mutation	SNP	A	A	T	UPN-78-R1	p.V600E	1.17	NM_004333.5	HCL
BRAF	37	7	140453136	140453136	+	Missense_Mutation	SNP	A	A	T	UPN-79	p.V600E	16.49	NM_004333.5	HCL
KDM6A	37	X	44937737	44937737	+	Frame_Shift_Del	DEL	AGCTCTTAA	AGCTCTTAA	A	UPN-80	p.A976VfsX9	2.88	NM_021140.3	HCL
BRAF	37	7	140453136	140453136	+	Missense_Mutation	SNP	A	A	T	UPN-80	p.V600E	1.98	NM_004333.5	HCL
BRAF	37	7	140453136	140453136	+	Missense_Mutation	SNP	A	A	T	UPN-82	p.V600E	20.4	NM_004333.5	HCL
BRAF	37	7	140453136	140453136	+	Missense_Mutation	SNP	A	A	T	UPN-82MO	p.V600E	21.2	NM_004333.5	HCL
KLF2	37	19	16436776	16436776	+	Silent	SNP	C	C	T	UPN-106	p.S275=	1.81	NM_016270.3	HCL
BRAF	37	7	140453136	140453136	+	Missense_Mutation	SNP	A	A	T	UPN-83	p.V600E	7.6	NM_004333.5	HCL
BRAF	37	7	140453136	140453136	+	Missense_Mutation	SNP	A	A	T	UPN-85MO	p.V600E	4.35	NM_004333.5	HCL
KLF2	37	19	16436776	16436776	+	Silent	SNP	C	C	T	UPN-110	p.S275=	1.15	NM_016270.3	HCL
KLF2	37	19	16436776	16436776	+	Silent	SNP	C	C	T	UPN-39-R2	p.S275=	10	NM_016270.3	HCL
KLF2	37	19	16436776	16436776	+	Silent	SNP	C	C	T	UPN-117	p.S275=	1.38	NM_016270.3	HCL
KLF2	37	19	16436776	16436776	+	Silent	SNP	C	C	T	UPN-39-R1	p.S275=	1.5	NM_016270.3	HCL
KLF2	37	19	16436776	16436776	+	Silent	SNP	C	C	T	UPN-86-R4MO	p.S275=	29.83	NM_016270.3	HCL
KLF2	37	19	16436776	16436776	+	Silent	SNP	C	C	T	UPN-94	p.S275=	2.2	NM_016270.3	HCL
KLF2	37	19	16436776	16436776	+	Silent	SNP	C	C	T	UPN-94MO	p.S275=	2.46	NM_016270.3	HCL
KLF2	37	19	16436802	16436802	+	Missense_Mutation	SNP	C	C	T	UPN-106	p.T284I	2.97	NM_016270	HCL
KLF2	37	19	16436802	16436802	+	Missense_Mutation	SNP	C	C	G	UPN-38	p.T284S	10.42	NM_016270	HCL
ARID1A	37	1	27097704	27097704	+	Frame_Shift_Del	DEL	AGTGTCTCTATGCCT	AGTGTCTCTATGCCT	A	UPN-86-R4MO	p.Q1098HfsTer2	2.05	NM_006015.5	HCL
BRAF	37	7	140453136	140453136	+	Missense_Mutation	SNP	A	A	T	UPN-86-R4MO	p.V600E	28.7	NM_004333.5	HCL
BRAF	37	7	140453136	140453136	+	Missense_Mutation	SNP	A	A	T	UPN-87-R5	p.V600E	2.2	NM_004333.5	HCL
BRAF	37	7	140453136	140453136	+	Missense_Mutation	SNP	A	A	T	UPN-87-R5MO	p.V600E	1.4	NM_004333.5	HCL
BRAF	37	7	140453136	140453136	+	Missense_Mutation	SNP	A	A	T	UPN-88-R2	p.V600E	1.11	NM_004333.5	HCL
BRAF	37	7	140453136	140453136	+	Missense_Mutation	SNP	A	A	T	UPN-88-R2MO	p.V600E	3.64	NM_004333.5	HCL
KLF2	37	19	16436823	16436823	+	Missense_Mutation	SNP	C	C	T	UPN-76	p.A291V	3.55	NM_016270.3	HCL
BRAF	37	7	140453136	140453136	+	Missense_Mutation	SNP	A	A	T	UPN-89	p.V600E	17.6	NM_004333.5	HCL
KLF2	37	19	16436832	16436832	+	Missense_Mutation	SNP	G	G	A	UPN-101MO	p.R294H	2.24	NM_016270	HCL
BRAF	37	7	140453136	140453136	+	Missense_Mutation	SNP	A	A	T	UPN-89MO	p.V600E	6.67	NM_004333.5	HCL
BRAF	37	7	140453136	140453136	+	Missense_Mutation	SNP	A	A	T	UPN-9	p.V600E	17.14	NM_004333.5	HCL
BRAF	37	7	140453136	140453136	+	Missense_Mutation	SNP	A	A	T	UPN-90	p.V600E	2.6	NM_004333.5	HCL
BRAF	37	7	140453136	140453136	+	Missense_Mutation	SNP	A	A	T	UPN-92-R2MO	p.V600E	1.1	NM_004333.5	HCL
KLF2	37	19	16436832	16436832	+	Splice_Site	DEL	GCACGCACACAGGTGGGCGG	GCACGCACACAGGTGGGCGG	G	UPN-v11-R1	c.882_892+8	29.9	NM_016270.3	HCL_like_NOS
KLF2	37	19	16436832	16436832	+	Missense_Mutation	SNP	G	G	A	UPN-101	p.R294H	1.82	NM_016270	HCL
KLF2	37	19	16436833	16436833	+	Silent	SNP	C	C	T	UPN-50	p.R294=	8.6	NM_016270	HCL
KLF2	37	19	16436833	16436833	+	Silent	SNP	C	C	T	UPN-50-R1	p.R294=	2.5	NM_016270	HCL
KLF2	37	19	16436843	16436843	+	Missense_Mutation	SNP	G	G	A	UPN-83	p.G298S	2.3	NM_016270.3	HCL
CDKN1B	37	12	12871889	12871889	+	Splice_Site	SNP	G	G	C	UPN-94		19.83	NM_004064.4	HCL
BRAF	37	7	140453136	140453136	+	Missense_Mutation	SNP	A	A	T	UPN-94	p.V600E	16.7	NM_004333.5	HCL
KLF2	37	19	16436847	16436858	+	Intron	DEL	GGCGGCACGCAC	GGCGGCACGCAC	G	UPN-76	?	26.04	NM_016270.3	HCL
KLF2	37	19	16436851	16436851	+	Intron	SNP	G	G	C	UPN-115		11.26	NM_016270.3	HCL
KLF2	37	19	16436851	16436851	+	Intron	SNP	G	G	C	UPN-115MO	p.?	12.92	NM_016270.3	HCL
KLF2	37	19	16436854	16436854	+	Intron	SNP	C	C	T	UPN-86-R4MO	c.892+11	24.38	NM_016270.3	HCL
KLF2	37	19	16436890	16436890	+	Intron	SNP	G	G	A	UPN-45-R3	c.892+47	3.78	NM_016270.3	HCL
CDKN1B	37	12	12871889	12871889	+	Splice_Site	SNP	G	G	C	UPN-94MO		17.27	NM_004064.4	HCL
BRAF	37	7	140453136	140453136	+	Missense_Mutation	SNP	A	A	T	UPN-94MO	p.V600E	16.9	NM_004333.5	HCL
KLF2	37	19	16436900	16436900	+	Intron	SNP	G	G	A	UPN-95	c.892+57	1.2	NM_016270.3	HCL
KLF2	37	19	16436900	16436900	+	Intron	SNP	G	G	A	UPN-3-R3	c.892+57	5.5	NM_016270.3	HCL
BRAF	37	7	140453136	140453136	+	Missense_Mutation	SNP	A	A	T	UPN-95	p.V600E	15.7	NM_004333.5	HCL
BRAF	37	7	140453136	140453136	+	Missense_Mutation	SNP	A	A	T	UPN-96-R3	p.V600E	6.49	NM_004333.5	HCL
BRAF	37	7	140453136	140453136	+	Missense_Mutation	SNP	A	A	T	UPN-96-R3MO	p.V600E	3.66	NM_004333.5	HCL
BRAF	37	7	140453136	140453136	+	Missense_Mutation	SNP	A	A	T	UPN-97	p.V600E	2.66	NM_004333.5	HCL
KLF2	37	19	16436900	16436900	+	Intron	SNP	G	G	A	UPN-3	c.892+57	5.5	NM_016270.3	HCL
KLF2	37	19	16437664	16437664	+	Intron	SNP	C	C	T	UPN-30-R3	c.893-3	3.5	NM_016270.3	HCL
KLF2	37	19	16437664	16437664	+	Intron	SNP	C	C	T	UPN-30-R4	c.893-3	3.4	NM_016270.3	HCL
KLF2	37	19	16437664	16437664	+	Intron	SNP	C	C	T	UPN-86-R4MO	c.893-3	24.62	NM_016270.3	HCL
BRAF	37	7	140453136	140453136	+	Missense_Mutation	SNP	A	A	T	UPN-99-R5	p.V600E	3.75	NM_004333.5	HCL
KLF2	37	19	16437667	16437667	+	Missense_Mutation	SNP	G	G	A	UPN-45-R3	p.G298D	5.2	NM_016270.3	HCL
KLF2	37	19	16437667	16437667	+	Missense_Mutation	SNP	G	G	A	UPN-45-R5	p.G298D	1.4	NM_016270.3	HCL
KLF2	37	19	16437728	16437728	+	Silent	SNP	G	G	A	UPN-86-R4MO	p.E318=	17	NM_016270.3	HCL
KLF2	37	19	16437737	16437737	+	Silent	SNP	C	C	T	UPN-106	p.R321=	21.21	NM_016270.3	HCL
KDM6A	37	X	44945109	44945109	+	Splice_Site	SNP	G	G	A	UPN-v1		93.82	NM_021140.3	vHCL/SDRPL
MAP2K1	37	15	66729100	66729100	+	Missense_Mutation	SNP	T	T	A	UPN-v1	p.I103N	6.18	NM_002755	vHCL/SDRPL
KDM6A	37	X	44945109	44945109	+	Splice_Site	SNP	G	G	A	UPN-v1-R3		86.57	NM_021140.3	vHCL/SDRPL
MAP2K1	37	15	66729100	66729100	+	Missense_Mutation	SNP	T	T	A	UPN-v1-R3	p.I103N	36.36	NM_002755	vHCL/SDRPL
KLF2	37	19	16437810	16437810	+	Missense_Mutation	SNP	C	C	T	UPN-105-R1MO	p.H346Y	5.04	NM_016270.3	HCL
NOTCH1	37	9	139391008	139391008	+	Missense_Mutation	SNP	G	G	A	UPN-v11-R1	p.Q2395X	36.1	NM_017617.5	HCL_like_NOS
TP53	37	17	7578515	7578515	+	Frame_Shift_Del	DEL	TG	TG	T	UPN-v13	p.K139RfsTer31	85.6	NM_000546	vHCL/SDRPL
U2AF1	37	21	44524456	44524456	+	Missense_Mutation	SNP	G	G	A	UPN-v15	p.S34F	33.15	NM_006758.2	HCL_like_NOS
KDM6A	37	X	44918613	44918613	+	Frame_Shift_Del	SNP	A	A	-	UPN-v2	p.N366fs	18.24	NM_021140	vHCL/SDRPL
KDM6A	37	X	44918613	44918613	+	Frame_Shift_Del	SNP	A	A	-	UPN-v2-R1	p.N366fs	83.69	NM_021140	vHCL/SDRPL
CREBBP	37	16	3817719	3817719	+	Splice_Site	SNP	T	T	A	UPN-v3		22.5	NM_004380	vHCL/SDRPL
MAP2K1	37	15	66727451	66727451	+	Missense_Mutation	SNP	A	A	C	UPN-v3	p.Q56P	31.71	NM_002755	vHCL/SDRPL
CREBBP	37	16	3817719	3817719	+	Splice_Site	SNP	T	T	A	UPN-v3E		3.26	NM_004380	vHCL/SDRPL
MAP2K1	37	15	66727451	66727451	+	Missense_Mutation	SNP	A	A	C	UPN-v3E	p.Q56P	52.25	NM_002755	vHCL/SDRPL
ARID1A	37	1	27023808	27023808	+	Missense_Mutation	SNP	C	C	T	UPN-v4	p.A305V	56.16	NM_006015	HCL_like_NOS
TP53	37	17	7576852	7576852	+	Splice_Site	SNP	C	C	T	UPN-v6E1		3.4	NM_000546	vHCL/SDRPL
TP53	37	17	7576852	7576852	+	Splice_Site	SNP	C	C	T	UPN-v6E2	p.?(splice)	1.94	NM_000546	vHCL/SDRPL
TP53	37	17	7577120	7577120	+	Missense_Mutation	SNP	C	C	T	UPN-v6E2	p.R273H	2.46	NM_000546	vHCL/SDRPL
TP53	37	17	7577120	7577120	+	Missense_Mutation	SNP	C	C	T	UPN-v6E1	p.R273H	1.8	NM_000546	vHCL/SDRPL
TP53	37	17	7577538	7577538	+	Missense_Mutation	SNP	C	C	T	UPN-v6E2	p.R248Q	2.2	NM_000546	vHCL/SDRPL
TP53	37	17	7577538	7577538	+	Missense_Mutation	SNP	C	C	T	UPN-v6E1	p.R248Q	2.04	NM_000546	vHCL/SDRPL
TP53	37	17	7577568	7577568	+	Missense_Mutation	SNP	C	C	T	UPN-v6E1	p.C238Y	53	NM_000546	vHCL/SDRPL
TP53	37	17	7577568	7577568	+	Missense_Mutation	SNP	C	C	T	UPN-v6E2	p.C238Y	42.92	NM_000546	vHCL/SDRPL
TP53	37	17	7578526	7578526	+	Missense_Mutation	SNP	C	C	T	UPN-v6E1	p.C135Y	5.7	NM_000546	vHCL/SDRPL
TP53	37	17	7578526	7578526	+	Missense_Mutation	SNP	C	C	T	UPN-v6E2	p.C135Y	6.59	NM_000546	vHCL/SDRPL
U2AF1	37	21	44524456	44524456	+	Missense_Mutation	SNP	G	G	A	UPN-v6	p.S34F	20.62	NM_006758.2	vHCL/SDRPL
MAP2K1	37	15	66729100	66729100	+	Missense_Mutation	SNP	T	T	A	UPN-v6	p.I103N	3.11	NM_002755	vHCL/SDRPL
MAP2K1	37	15	66729100	66729100	+	Missense_Mutation	SNP	T	T	A	UPN-v6E1	p.I103N	2.3	NM_002755	vHCL/SDRPL
MAP2K1	37	15	66729100	66729100	+	Missense_Mutation	SNP	T	T	A	UPN-v6E2	p.I103N	2.84	NM_002755	vHCL/SDRPL
MAP2K1	37	15	66729154	66729156	+	Missense_Mutation	SNP	GC	GC	CA	UPN-v6	p.C121S	13.9	NM_002755	vHCL/SDRPL
CDKN1B	37	12	12871250	12871250	+	Splice_Site	SNP	G	G	C	UPN-v7		5.3	NM_004064	HCL_like_NOS
TP53	37	17	7577107	7577107	+	Missense_Mutation	SNP	A	A	T	UPN-v8	p.C277X		NM_000546	HCL_like_NOS
MAP2K1	37	15	66729154	66729156	+	Missense_Mutation	SNP	GC	GC	CA	UPN-v6E1	p.C121S	1.4	NM_002755	vHCL/SDRPL
MAP2K1	37	15	66729154	66729156	+	Missense_Mutation	SNP	GC	GC	CA	UPN-v6E2	p.C121S	1.8	NM_002755	vHCL/SDRPL
KLF2	37	19	16437810	16437810	+	Missense_Mutation	SNP	C	C	T	UPN-105-R1	p.H346Y	13.8	NM_016270.3	HCL
BRAF	37	7	140453136	140453136	+	Missense_Mutation	SNP	A	A	T	UPN-99-R5MO	p.V600E	6.1	NM_004333.5	HCL
